# Supplementary material for: Virome Analysis of Normal and Growth Retardation Disease-Affected Macrobrachium rosenbergii
Source: Microbiol Spectr. 2022 Nov 29;10(6):e01462-22. doi: 10.1128/spectrum.01462-22 (PMC9769563; doi:10.1128/spectrum.01462-22)
Supplement: Supplemental file 2 — Tables S1 to S5. Download spectrum.01462-22-s0002.xlsx, XLSX file, 0.1 MB [file spectrum.01462-22-s0002.xlsx]

## Sheet: Table S1
TABLE S1. Information of sampling and reads number of each taxonomic category in M. rosenbergii.
sample	Host species	Sampling Date	Location	Sampling Number	SRA Accession	Trimmed Reads	assembled contigs	reads mapped to nr contigs	reads mapped to Eukaryota	reads mapped to Bacteria	reads mapped to Archaea	reads mapped to Viruses	reads mapped to Dark matter
Pool D	M. rosenbergii	2019-08-08	Jiashan, Zhejiang, China	15	SRX15012076	65370202	79010	55095112	7587762	216899	5687	44710037	2574727
Pool H	M. rosenbergii	2019-08-08	Jiashan, Zhejiang, China	15	SRX15012077	33836190	53427	31340530	24385469	280600	1784	5263052	1409625

## Sheet: Table S2
TABLE S2. The information about viral contigs identified in this study.
Viral contig ID	Length(nt)	Reads in pool D	Reads in pool H	Taxonomy	Blastx hits	E-value	Identity (aa)	PCR confirmationa
Mr-D-V1	2004	154	0	Dicistroviridae	QKK13171.1 [Kummerowia striata dicistrovirus]	5.97e-35	0.276	no
Mr-D-V2	1855	46	0	Dicistroviridae	QJI52083.1 [Dicistroviridae sp.]	2.9e-68	0.325	no
Mr-D-V3	602	3615	0	Dicistroviridae	QRI44291.1 [Dicistroviridae sp.]	1.27e-95	0.745	yes
Infectious precocity virus strain ZJJS2019	12594	4074941	0	Flaviviridae	QZX45361.1 [Macrobrachium flavivirus 1]	0	0.993	yes
Mr-D-V5	9242	12747	0	Marnaviridae	YP_009329821.1 [Bivalve RNA virus G3]	7.42e-305	0.297	yes
Mr-D-V6	8441	1661	0	Marnaviridae	QIN96623.1 [Marnaviridae sp.]	0	0.537	yes
Mr-D-V7	2884	414	0	Narnaviridae	YP_009337436.1 [Wenzhou narna-like virus 8]	6.34e-165	0.385	yes
Mr-D-V8	2752	124	0	Narnaviridae	QKI28957.1 [Lactuca sativa narna-like virus]	4.41e-109	0.379	no
Mr-D-V9	2216	99	0	Narnaviridae	YP_009337619.1 [Wenzhou narna-like virus 9]	7.83e-67	0.3	yes
Mr-D-V10	1908	4399	0	Picobirnaviridae	APG78168.1 [Beihai picobirna-like virus 1]	1.36e-70	0.317	yes
Mr-D-V11	3719	759	0	Reoviridae	ALR84811.1 [Mangshi virus]	0	0.913	no
Mr-D-V12	2220	534	0	Reoviridae	ALR84813.1 [Mangshi virus]	0	0.83	yes
Mr-D-V13	1625	373	0	Reoviridae	ALR84816.1 [Mangshi virus]	9.7e-268	0.811	no
Mr-D-V14	1421	200	0	Reoviridae	ALR84814.1 [Mangshi virus]	4.25e-281	0.853	yes
Mr-D-V15	1131	300	0	Reoviridae	ALR84815.1 [Mangshi virus]	9.63e-190	0.833	no
Mr-D-V16	997	58	0	Reoviridae	QPN36924.1 [Shenzhen reo-like virus 2]	3.45e-176	0.97	no
Mr-D-V17	900	337	0	Reoviridae	ALR84818.1 [Mangshi virus]	1.8e-179	0.876	no
Mr-D-V18	883	287	0	Reoviridae	ALR84820.1 [Mangshi virus]	7.24e-166	0.925	yes
Mr-D-V19	846	129	0	Reoviridae	ALR84812.1 [Mangshi virus]	4.28e-164	0.875	no
Mr-D-V20	697	221	0	Reoviridae	ALR84822.1 [Mangshi virus]	7.05e-112	0.829	no
Mr-D-V21	677	120	0	Reoviridae	ALR84821.1 [Mangshi virus]	3.9e-115	0.808	no
Mr-D-V22	598	62	0	Reoviridae	ALR84812.1 [Mangshi virus]	3.27e-119	0.924	no
Mr-D-V23	543	58	0	Reoviridae	ALR84817.1 [Mangshi virus]	2.42e-100	0.902	no
Mr-D-V24	2102	92	0	Sinhaliviridae	QUS52858.1 [Hypera postica associated sinaivirus]	1.27e-29	0.339	no
Mr-D-V25	5557	1273	0	Tombusviridae	YP_009337060.1 [Changjiang tombus-like virus 18]	8.89e-86	0.398	no
Mr-D-V26	3503	536	0	Tombusviridae	YP_009337737.1 [Hubei tombus-like virus 6]	2.25e-247	0.793	yes
Mr-D-V27	1942	59	0	Tombusviridae	YP_009342279.1 [Wenzhou tombus-like virus 1]	2.92e-196	0.52	no
Mr-D-V28	1572	45	0	Tombusviridae	YP_009337230.1 [Changjiang tombus-like virus 4]	3.67e-62	0.541	no
Mr-D-V29	4906	1730	0	Totiviridae	QKN88743.1 [Totiviridae sp.]	3.88e-31	0.239	no
Mr-D-V30	8093	5423	0	Unclassified	YP_009315867.1 [Corey virus]	3.42e-88	0.231	yes
Mr-D-V31	3437	125	0	Unclassified	QBP32757.1 [Cragig virus 7]	4.57e-120	0.411	yes
Mr-D-V32	2108	99	0	Unclassified	QRQ90215.1 [Riboviria sp.]	3.44e-265	0.553	yes
Mr-D-V33	1460	126	0	Unclassified	AHA86928.1 [Tombunodavirus UC1]	7.83e-103	0.457	no
Mr-D-V34	1102	54	0	Unclassified	AXQ66272.1 [CRESS virus sp.]	2.55e-06	0.294	no
Mr-D-V35	1045	48	0	Unclassified	AGG39827.1 [Diporeia sp. associated circular virus]	5.04e-08	0.262	no
Mr-D-V36	1009	464	0	Unclassified	AXH78057.1 [CRESS virus sp.]	3.06e-13	0.298	yes
Mr-D-V37	860	56	0	Unclassified	QBP32758.1 [Cragig virus 7]	4.83e-73	0.491	no
Mr-D-V38	8867	6110	0	unclassified Picornavirales	YP_009336786.1 [Changping earthworm virus 1]	2.09e-85	0.316	no
Macrobrachium rosenbergii virus 14	8205	3441	0	unclassified Picornavirales	YP_009336844.1 [Wenzhou picorna-like virus 39]	1.56e-179	0.258	yes
Mr-D-V40	5236	285	0	unclassified Picornavirales	YP_009336844.1 [Wenzhou picorna-like virus 39]	2.49e-166	0.283	yes
Mr-D-V41	3732	221	0	unclassified Picornavirales	YP_009336581.1 [Changjiang picorna-like virus 12]	9.5e-51	0.238	yes
Mr-D-V42	3406	176	0	unclassified Picornavirales	QDH90418.1 [Picornavirales sp.]	2.76e-120	0.358	yes
Mr-D-V43	2974	261	0	unclassified Picornavirales	QKK82971.1 [Trichosanthes kirilowii picorna-like virus]	2.15e-186	0.437	yes
Mr-D-V44	2877	133	0	unclassified Picornavirales	APG78905.1 [Wenzhou channeled applesnail virus 3]	1.52e-23	0.241	yes
Mr-D-V45	2828	203	0	unclassified Picornavirales	YP_009336819.1 [Shahe picorna-like virus 10]	1.01e-100	0.314	no
Mr-D-V46	2137	97	0	unclassified Picornavirales	YP_009336675.1 [Changjiang picorna-like virus 10]	8.49e-133	0.374	no
Mr-D-V47	1890	56	0	unclassified Picornavirales	YP_009337256.1 [Hubei picorna-like virus 4]	6.02e-69	0.396	yes
Mr-D-V48	1720	68	0	unclassified Picornavirales	YP_009336747.1 [Changjiang picorna-like virus 7]	8.45e-169	0.595	no
Mr-D-V49	1600	53	0	unclassified Picornavirales	YP_009336819.1 [Shahe picorna-like virus 10]	3.7e-16	0.245	no
Mr-D-V50	1595	52	0	unclassified Picornavirales	YP_009336657.1 [Hubei picorna-like virus 76]	5.7e-09	0.5	no
Mr-D-V51	1477	57	0	unclassified Picornavirales	YP_009337056.1 [Hubei picorna-like virus 20]	1.23e-133	0.457	no
Mr-D-V52	1451	53	0	unclassified Picornavirales	YP_009337169.1 [Hubei picorna-like virus 5]	4.08e-171	0.554	yes
Mr-D-V53	1434	76	0	unclassified Picornavirales	QNL09588.1 [Clinch picorna-like virus 2]	4e-136	0.67	no
Mr-D-V54	1432	45	0	unclassified Picornavirales	YP_009342254.1 [Wuhan arthropod virus 3]	2.46e-45	0.311	yes
Mr-D-V55	1292	73	0	unclassified Picornavirales	APG76683.1 [Beihai picorna-like virus 80]	3.41e-61	0.434	no
Mr-D-V56	1244	63	0	unclassified Picornavirales	QDH90241.1 [Picornavirales sp.]	3.94e-157	0.578	no
Mr-D-V57	1172	46	0	unclassified Picornavirales	QDH89622.1 [Picornavirales sp.]	4.07e-60	0.374	no
Mr-D-V58	1034	54	0	unclassified Picornavirales	QDH90241.1 [Picornavirales sp.]	5.1e-114	0.522	no
Mr-DH-V1	1960	218	14	Cruciviridae	QMW68844.1 [Crucivirus-384]	1.89e-53	0.477	yes
Mr-DH-V2	13062	1441	2541	Dicistroviridae	YP_009333607.1 [Beihai picorna-like virus 87]	7.27e-96	0.298	no
Macrobrachium rosenbergii virus 9	8891	422147	90	Dicistroviridae	QJI52050.1 [Dicistroviridae sp.,Riboviria sp.]	0	0.715	yes
Macrobrachium rosenbergii virus 8	8587	974	32	Dicistroviridae	QQV35792.1 [Dicistroviridae sp. squirrel/UK/2011]	2.64e-129	0.281	yes
Mr-DH-V5	9275	8489	14	Hepeviridae	YP_009337147.1 [Changjiang hepe-like virus 1]	1.88e-90	0.249	yes
Mr-DH-V6	9156	986	1896	Marnaviridae	APG78567.1 [Wenzhou picorna-like virus 50]	0	0.814	no
Macrobrachium rosenbergii virus 15	9011	300536	605001	Marnaviridae	QKK82966.1 [Trichosanthes kirilowii picorna-like virus]	0	0.989	yes
Mr-DH-V8	8889	4511	7549	Marnaviridae	APG76710.1 [Beihai picorna-like virus 35]	0	0.983	no
Mr-DH-V9	8564	2554	4980	Marnaviridae	APG78909.1 [Beihai picorna-like virus 6]	0	0.649	no
Mr-DH-V10	3485	17620	31679	Nodaviridae	APG76295.1 [Beihai noda-like virus 10]	0	0.987	no
Mr-DH-V11	2412	5738	12546	Nodaviridae	YP_009333369.1 [Beihai barnacle virus 11]	4.13e-121	0.504	yes
Mr-DH-V12	1368	114	73	Nodaviridae	AWA82259.1 [Naganuma virus]	1.95e-33	0.367	yes
Mr-DH-V13	1467	52	166	Nudiviridae	YP_010087681.1 [Homarus gammarus nudivirus]	7.72e-28	0.327	no
Mr-DH-V14	1383	165	11923	Partitiviridae	APG78269.1 [Shahe partiti-like virus 1]	1.55e-180	0.566	yes
Mr-DH-V15	1174	80	6475	Partitiviridae	APG78269.1 [Shahe partiti-like virus 1]	5.97e-155	0.571	yes
Mr-DH-V16	3213	268	154	Solemoviridae	ASM94004.1 [Barns Ness beadlet anemone sobemo-like virus 1]	2.56e-81	0.397	yes
Macrobrachium rosenbergii virus 1	14462	39516493	3386829	Solinviviridae	QBL75890.1 [Solenopsis invicta virus 7]	1.15e-08	0.216	yes
Mr-DH-V18	5367	1338	112	Tombusviridae	APG76145.1 [Beihai tombus-like virus 6]	3.07e-93	0.327	yes
Mr-DH-V19	4502	214	348	Tombusviridae	YP_009342270.1 [Wenzhou tombus-like virus 18]	7.32e-252	0.631	no
Mr-DH-V20	3817	1966	30	Tombusviridae	YP_009337737.1 [Hubei tombus-like virus 6]	1.25e-277	0.888	yes
Mr-DH-V21	3634	167425	178	Tombusviridae	QMS47724.1 [Beta vulgaris Alphanecrovirus-1]	0	0.848	yes
Mr-DH-V22	2800	336	250	Tombusviridae	YP_009342288.1 [Wenzhou tombus-like virus 15]	3.03e-80	0.314	yes
Mr-DH-V23	2545	62	166	Tombusviridae	YP_009342270.1 [Wenzhou tombus-like virus 18]	3.41e-269	0.784	no
Mr-DH-V24	2302	299	22	Tombusviridae	NP_619751.1 [Oat chlorotic stunt virus]	5.69e-226	0.53	no
Mr-DH-V25	1554	68	37	Tombusviridae	YP_009337434.1 [Sanxia tombus-like virus 3]	3e-211	0.59	yes
Mr-DH-V26	9129	4311	7994	Totiviridae	YP_009337110.1 [Wenzhou crab virus 5]	0	0.926	no
Mr-DH-V27	7737	391	649	Totiviridae	APG76060.1 [Wenling toti-like virus 1]	1.53e-249	0.475	no
Mr-DH-V28	3049	206	64	Totiviridae	QHA33707.1 [Atrato virus]	1.75e-23	0.241	yes
Mr-DH-V29	1713	89	14	Totiviridae	QHA33714.1 [Murri virus]	5e-146	0.458	no
Mr-DH-V30	3141	9891	23784	Unclassified	QRQ90160.1 [Riboviria sp.]	0	0.977	yes
Mr-DH-V31	2578	63	124	Unclassified	ASM93994.1 [Caledonia beadlet anemone Nora virus-like virus 1]	3.57e-214	0.652	no
Mr-DH-V32	12233	109856	198463	unclassified Picornavirales	YP_009333320.1 [Beihai blue swimmer crab virus 1]	2.39e-56	0.236	no
Macrobrachium rosenbergii virus 13	9883	1484	66	unclassified Picornavirales	YP_009336786.1 [Changping earthworm virus 1]	3.54e-173	0.317	yes
Macrobrachium rosenbergii virus 12	9818	3814	32	unclassified Picornavirales	YP_009336786.1 [Changping earthworm virus 1]	3.74e-135	0.287	yes
Mr-DH-V35	8717	510	909	unclassified Picornavirales	APG78567.1 [Wenzhou picorna-like virus 50]	0	0.814	no
Mr-DH-V36	8254	533	1069	unclassified Picornavirales	YP_009336838.1 [Wenzhou picorna-like virus 29]	0	0.936	no
Mr-DH-V37	6762	290	642	unclassified Picornavirales	YP_009333580.1 [Beihai picorna-like virus 99]	0	0.768	no
Mr-DH-V38	3130	172	30	unclassified Picornavirales	YP_009337169.1 [Hubei picorna-like virus 5]	0	0.564	yes
Mr-DH-V39	2813	74	121	unclassified Picornavirales	YP_009337367.1 [Hubei picorna-like virus 66]	3.19e-123	0.358	no
Mr-DH-V40	2532	189	12	unclassified Picornavirales	QKK82970.1 [Trichosanthes kirilowii picorna-like virus]	1.3e-140	0.354	yes
Mr-DH-V41	2380	56	108	unclassified Picornavirales	YP_009333309.1 [Beihai octopus virus 2]	3.12e-132	0.381	no
Mr-DH-V42	2357	112	14	unclassified Picornavirales	QDH90241.1 [Picornavirales sp.]	7.74e-116	0.648	yes
Mr-DH-V43	1952	70	151	unclassified Picornavirales	APG77935.1 [Beihai picorna-like virus 98]	3.27e-48	0.358	no
Mr-DH-V44	1876	50	124	unclassified Picornavirales	YP_009333606.1 [Beihai picorna-like virus 41]	2.95e-44	0.388	no
Mr-DH-V45	1747	47	94	unclassified Picornavirales	YP_009333603.1 [Beihai picorna-like virus 82]	4.75e-122	0.477	no
Mr-DH-V46	1536	77	30	unclassified Picornavirales	YP_009336863.1 [Wenzhou picorna-like virus 40]	4.42e-173	0.461	no
Mr-DH-V47	1517	54	38	unclassified Picornavirales	YP_009333580.1 [Beihai picorna-like virus 99]	1.3e-140	0.888	no
Mr-DH-V48	1409	57	26	unclassified Picornavirales	YP_009337256.1 [Hubei picorna-like virus 4]	1.32e-134	0.453	no
Mr-DH-V49	1285	53	41	unclassified Picornavirales	YP_009333520.1 [Beihai razor shell virus 1]	1.25e-274	0.932	no
Mr-DH-V50	1189	49	29	unclassified Picornavirales	YP_009336689.1 [Shahe isopoda virus 1]	7.02e-107	0.492	yes
Mr-DH-V51	941	54	77	unclassified Picornavirales	YP_009336839.1 [Wenzhou picorna-like virus 29]	3.07e-159	0.949	no
Mr-H-V1	9538	0	13644	Bunyavirales	YP_009333365.1 [Wuhan pillworm virus 1]	2.33e-75	0.245	yes
Mr-H-V2	9499	0	156608	Bunyavirales	YP_009333365.1 [Wuhan pillworm virus 1]	1.12e-68	0.23	yes
Mr-H-V3	650	0	14	Circoviridae	AUW34326.1 [Circovirus sp.]	1.34e-32	0.361	no
Mr-H-V4	1482	0	57	Dicistroviridae	YP_009329822.1 [Bivalve RNA virus G5]	2.23e-237	0.748	no
Mr-H-V5	1283	0	39	Dicistroviridae	YP_009329822.1 [Bivalve RNA virus G5]	4.08e-150	0.584	no
Mr-H-V6	698	0	27	Dicistroviridae	YP_009329822.1 [Bivalve RNA virus G5]	5.8e-139	0.897	no
Mr-H-V7	644	0	15	Dicistroviridae	QKF95577.1 [Forsythia suspensa dicistrovirus]	1.05e-08	0.27	no
Mr-H-V8	10899	0	670883	Hepeviridae	YP_009337345.1 [Beihai tiger crab virus 1]	0	0.366	yes
Mr-H-V9	1667	0	46	Hepeviridae	QKQ15123.1 [Forsythia suspensa hepe-like virus]	3.89e-64	0.372	no
Mr-H-V10	1438	0	34	Hepeviridae	QUF61515.1 [Murray-Darling carp hepevirus]	6.38e-88	0.412	yes
Mr-H-V11	821	0	23	Hepeviridae	QUF61515.1 [Murray-Darling carp hepevirus]	1.79e-07	0.481	no
Mr-H-V12	2285	0	99	Marnaviridae	QKQ15137.1 [Kummerowia striata marnavirus]	0	0.966	no
Mr-H-V13	1727	0	82	Marnaviridae	QKQ15138.1 [Kummerowia striata marnavirus]	7.07e-182	0.748	no
Mr-H-V14	1365	0	58	Marnaviridae	QKQ15137.1 [Kummerowia striata marnavirus]	0	0.985	yes
Mr-H-V15	1345	0	55	Marnaviridae	QKQ15137.1 [Kummerowia striata marnavirus]	5.17e-297	0.973	no
Mr-H-V16	1316	0	44	Marnaviridae	QKQ15138.1 [Kummerowia striata marnavirus]	1.77e-202	0.741	no
Mr-H-V17	1210	0	48	Marnaviridae	YP_009047194.1 [Asterionellopsis glacialis RNA virus]	5.71e-141	0.566	no
Mr-H-V18	887	0	20	Marnaviridae	YP_009230122.1 [Marine RNA virus PAL438]	5.01e-70	0.453	no
Mr-H-V19	885	0	37	Marnaviridae	YP_009047193.1 [Asterionellopsis glacialis RNA virus]	7.7e-133	0.705	no
Mr-H-V20	846	0	12	Marnaviridae	QKQ15142.1 [Lactuca sativa marnavirus]	6.99e-74	0.517	no
Mr-H-V21	845	0	33	Marnaviridae	YP_009047193.1 [Asterionellopsis glacialis RNA virus]	1.5e-93	0.488	no
Mr-H-V22	751	0	15	Marnaviridae	YP_009230122.1 [Marine RNA virus PAL438]	1.37e-77	0.55	no
Mr-H-V23	750	0	11	Marnaviridae	YP_009230122.1 [Marine RNA virus PAL438]	8.07e-35	0.389	no
Mr-H-V24	714	0	13	Marnaviridae	QKQ15128.1 [Zehneria japonica marnavirus]	3.09e-138	0.903	no
Mr-H-V25	709	0	39	Marnaviridae	QKQ15137.1 [Kummerowia striata marnavirus]	3.23e-149	0.974	yes
Mr-H-V26	685	0	14	Marnaviridae	QKQ15137.1 [Kummerowia striata marnavirus]	3.24e-42	1	no
Mr-H-V27	672	0	13	Marnaviridae	YP_009047193.1 [Asterionellopsis glacialis RNA virus]	8.81e-109	0.779	no
Mr-H-V28	618	0	22	Marnaviridae	YP_009047193.1 [Asterionellopsis glacialis RNA virus]	7.48e-97	0.766	no
Mr-H-V29	585	0	21	Marnaviridae	QKQ15128.1 [Zehneria japonica marnavirus]	4.81e-97	0.789	no
Mr-H-V30	581	0	13	Marnaviridae	YP_001429584.1 [Marine RNA virus JP-B]	6.59e-49	0.477	no
Mr-H-V31	532	0	21	Marnaviridae	YP_009047194.1 [Asterionellopsis glacialis RNA virus]	1.19e-40	0.647	no
Mr-H-V32	3434	0	389	Narnaviridae	QKI28957.1 [Lactuca sativa narna-like virus]	3.82e-102	0.384	yes
Mr-H-V33	3194	0	745	Narnaviridae	APG77214.1 [Hubei narna-like virus 1]	4.06e-229	0.426	yes
Mr-H-V34	3015	0	870	Narnaviridae	APG77214.1 [Hubei narna-like virus 1]	1.37e-225	0.434	no
Mr-H-V35	649	0	32	Narnaviridae	YP_009336615.1 [Shahe narna-like virus 2]	9.36e-38	0.39	yes
Mr-H-V36	555	0	22	Narnaviridae	APG77214.1 [Hubei narna-like virus 1]	2.73e-37	0.461	yes
Mr-H-V37	502	0	11	Narnaviridae	YP_009333251.1 [Beihai narna-like virus 6]	8.31e-115	0.994	no
Mr-H-V38	5397	0	1377	New-Yanvirus	YP_009342262.1 [Wenzhou yanvirus-like virus 1]	3.35e-89	0.399	yes
Mr-H-V39	512	0	28	New-Yanvirus	YP_009337285.1 [Wenzhou bivalvia virus 2]	8.27e-17	0.339	yes
Mr-H-V40	5227	0	66638	Nodaviridae	QLI47707.1 [Nodaviridae sp.]	0	0.656	yes
Mr-H-V41	3237	0	220	Nodaviridae	ASM94093.1 [Barns Ness serrated wrack noda-like virus 2]	1.31e-64	0.314	no
Mr-H-V42	1542	0	44	Nodaviridae	YP_009330099.1 [Hubei noda-like virus 17]	5.83e-26	0.347	no
Mr-H-V43	960	0	35	Nodaviridae	APG76216.1 [Hubei noda-like virus 5]	1.52e-163	0.708	no
Mr-H-V44	803	0	13	Nodaviridae	APG76124.1 [Beihai noda-like virus 14]	3.64e-59	0.434	no
Mr-H-V45	744	0	32	Nodaviridae	QKK35400.1 [Erysiphe necator associated nodavirus 4]	1.7e-06	0.333	yes
Mr-H-V46	737	0	35	Nodaviridae	APG76172.1 [Beihai noda-like virus 5]	8.1e-14	0.316	yes
Mr-H-V47	524	0	15	Nodaviridae	APG76124.1 [Beihai noda-like virus 14]	7.8e-53	0.588	no
Mr-H-V48	505	0	20	Nodaviridae	AHZ86979.1 [Macrobrachium rosenbergii nodavirus]	8.06e-44	0.567	no
Mr-H-V49	1215	0	50	Nudiviridae	YP_010087646.1 [Homarus gammarus nudivirus]	1.48e-120	0.539	no
Mr-H-V50	944	0	44	Nudiviridae	YP_010087699.1 [Homarus gammarus nudivirus]	3.61e-76	0.523	no
Mr-H-V51	878	0	120	Nudiviridae	YP_010087655.1 [Homarus gammarus nudivirus]	6.42e-52	0.349	no
Mr-H-V52	847	0	57	Nudiviridae	YP_009051872.1 [Penaeus monodon nudivirus]	3.67e-92	0.511	no
Mr-H-V53	838	0	34	Nudiviridae	YP_010087718.1 [Homarus gammarus nudivirus]	4.97e-32	0.545	no
Mr-H-V54	793	0	36	Nudiviridae	YP_009051872.1 [Penaeus monodon nudivirus]	8.33e-62	0.517	no
Mr-H-V55	732	0	34	Nudiviridae	YP_010087675.1 [Homarus gammarus nudivirus]	3.29e-43	0.474	no
Mr-H-V56	626	0	23	Nudiviridae	YP_010087682.1 [Homarus gammarus nudivirus]	2.39e-75	0.598	no
Mr-H-V57	612	0	22	Nudiviridae	YP_010087657.1 [Homarus gammarus nudivirus]	6.41e-46	0.428	no
Mr-H-V58	586	0	14	Nudiviridae	YP_009051872.1 [Penaeus monodon nudivirus]	1.77e-74	0.613	no
Mr-H-V59	1380	0	53	Partitiviridae	QDH91203.1 [Partitiviridae sp.]	7.5e-46	0.396	no
Mr-H-V60	1368	0	2251	Partitiviridae	APG78269.1 [Shahe partiti-like virus 1]	2.92e-177	0.568	yes
Mr-H-V61	686	0	14	partitiviridae	APG78341.1 [Wenling partiti-like virus 12]	3.95e-122	0.789	no
Mr-H-V62	535	0	13	Partitiviridae	QDH88376.1 [Partitiviridae sp.]	6.84e-30	0.418	no
Mr-H-V63	6000	0	516	Phenuiviridae	YP_009449450.1 [Kabuto mountain virus]	0	0.358	no
Mr-H-V64	1626	0	45	Picobirnaviridae	YP_009333352.1 [Beihai picobirna-like virus 7]	1.01e-164	0.5	no
Mr-H-V65	747	0	36	Picobirnaviridae	APG78271.1 [Shahe picobirna-like virus 1]	2.58e-95	0.598	no
Mr-H-V66	763	0	15	Picornaviridae	QKE55052.1 [Picornaviridae sp.]	2.94e-20	0.397	no
Mr-H-V67	544	0	13	Picornaviridae	QQP18674.1 [French Guiana picornavirus]	3.48e-09	0.385	no
Mr-H-V68	11442	0	5397	Polycipiviridae	AXA52568.1 [Linepithema humile polycipivirus 1]	0	0.381	no
Mr-H-V69	953	0	26	Polycipiviridae	QKE56319.1 [Polycipiviridae sp.]	4.68e-142	0.792	no
Mr-H-V70	1561	0	73	Reoviridae	AEQ75466.1 [Scylla serrata reovirus SZ-2007]	0	0.975	no
Mr-H-V71	1473	0	111	Reoviridae	AEQ75467.1 [Scylla serrata reovirus SZ-2007]	0	0.998	no
Mr-H-V72	1158	0	53	Reoviridae	ADU86621.1 [Scylla serrata reovirus SZ-2007]	1.62e-267	0.997	no
Mr-H-V73	988	0	49	Reoviridae	AEQ75466.1 [Scylla serrata reovirus SZ-2007]	5.96e-213	1	no
Mr-H-V74	874	0	21	Reoviridae	AEQ75470.1 [Scylla serrata reovirus SZ-2007]	1.03e-211	0.997	no
Mr-H-V75	709	0	17	Reoviridae	AEQ75475.1 [Scylla serrata reovirus SZ-2007]	8.91e-147	1	no
Mr-H-V76	620	0	18	Reoviridae	AEQ75473.1 [Scylla serrata reovirus SZ-2007]	3.31e-112	0.967	no
Mr-H-V77	521	0	12	Reoviridae	ADU86622.1 [Scylla serrata reovirus SZ-2007]	3.73e-104	0.994	no
Mr-H-V78	1440	0	38	Sinhaliviridae	ASS83302.1 [Lake Sinai virus]	4.51e-10	0.358	no
Mr-H-V79	1294	0	72	Sinhaliviridae	ASS83302.1 [Lake Sinai virus]	5.88e-10	0.358	no
Mr-H-V80	3288	0	2877	Solemoviridae	QPZ88401.1 [Soybean thrips sobemo-like virus 5]	5.44e-81	0.382	yes
Mr-H-V81	563	0	16	Solemoviridae	YP_009329980.1 [Beihai sobemo-like virus 24]	5.13e-129	0.984	no
Mr-H-V82	2074	0	1246	Tombusviridae	YP_009336611.1 [Hubei tombus-like virus 25]	1.47e-14	0.316	yes
Mr-H-V83	2064	0	259	Tombusviridae	YP_009336611.1 [Hubei tombus-like virus 25]	3.49e-15	0.333	no
Mr-H-V84	1529	0	80	Tombusviridae	YP_009342269.1 [Wenzhou tombus-like virus 18]	9.8e-174	0.588	no
Mr-H-V85	1035	0	36	Tombusviridae	YP_009337434.1 [Sanxia tombus-like virus 3]	2.19e-57	0.573	yes
Mr-H-V86	949	0	56	Tombusviridae	YP_009337752.1 [Wenzhou crab virus 4]	4.56e-115	0.559	no
Mr-H-V87	805	0	26	Tombusviridae	YP_009342279.1 [Wenzhou tombus-like virus 1]	1.6e-115	0.682	yes
Mr-H-V88	719	0	53	Tombusviridae	YP_009337752.1 [Wenzhou crab virus 4]	1.51e-40	0.405	no
Mr-H-V89	668	0	34	Tombusviridae	YP_009342280.1 [Wenzhou tombus-like virus 1]	2.7e-69	0.569	yes
Mr-H-V90	613	0	13	Tombusviridae	YP_009337844.1 [Hubei unio douglasiae virus 1]	1.96e-59	0.517	no
Mr-H-V91	565	0	15	Tombusviridae	YP_009333173.1 [Hubei tombus-like virus 34]	3.96e-65	0.629	no
Mr-H-V92	547	0	15	Tombusviridae	YP_009336903.1 [Shahe tombus-like virus 1]	2.35e-69	0.651	no
Mr-H-V93	886	0	30	Totiviridae	QKN88746.1 [Totiviridae sp.]	1.05e-120	0.631	yes
Mr-H-V94	528	0	62	Totiviridae	APS85760.1 [Biomphalaria virus 5]	1.18e-17	0.4	no
Mr-H-V95	1486	0	302	Unclassified	QKK82905.1 [Ronne virus]	1.28e-21	0.311	yes
Mr-H-V96	1208	0	116	Unclassified	AXQ66272.1 [CRESS virus sp.]	2.09e-13	0.317	no
Mr-H-V97	1145	0	32	Unclassified	AYN75549.1 [Halhan virus 1]	4.45e-234	0.858	no
Mr-H-V98	908	0	39	Unclassified	AYN75549.1 [Halhan virus 1]	6.31e-158	0.869	no
Mr-H-V99	858	0	26	Unclassified	QDH87305.1 [Riboviria sp.]	1.6e-44	0.42	yes
Mr-H-V100	841	0	30	Unclassified	AYN75548.1 [Halhan virus 1]	8.93e-71	0.585	no
Mr-H-V101	787	0	22	Unclassified	QDH91118.1 [Riboviria sp.]	1.96e-70	0.464	no
Mr-H-V102	729	0	34	Unclassified	QKN88995.1 [Riboviria sp.]	1.45e-18	0.295	yes
Mr-H-V103	694	0	18	Unclassified	AYN75548.1 [Halhan virus 1]	5.52e-116	0.772	no
Mr-H-V104	616	0	20	Unclassified	AYN75549.1 [Halhan virus 1]	7.43e-81	0.672	no
Mr-H-V105	603	0	15	Unclassified	QRQ90231.1 [Riboviria sp.]	1.25e-99	0.7	yes
Mr-H-V106	563	0	17	Unclassified	AYN75548.1 [Halhan virus 1]	8.27e-101	0.845	no
Mr-H-V107	9199	0	3012	unclassified Picornavirales	QDH91478.1 [Picornavirales sp.]	4.03e-115	0.374	yes
Mr-H-V108	8457	0	970	unclassified Picornavirales	QKK82975.1 [Ginkgo biloba picorna-like virus]	3.36e-300	0.308	no
Mr-H-V109	7960	0	17345	unclassified Picornavirales	QKK82969.1 [Trichosanthes kirilowii picorna-like virus]	1.64e-119	0.359	yes
Mr-H-V110	4629	0	327	unclassified Picornavirales	QJI53548.1 [Picornavirales sp.]	0	0.97	yes
Mr-H-V111	4626	0	331	unclassified Picornavirales	YP_009333499.1 [Beihai picorna-like virus 80]	0	0.922	yes
Mr-H-V112	3481	0	418	unclassified Picornavirales	QRI44207.1 [Picornavirales sp.]	2.14e-34	0.317	no
Mr-H-V113	3444	0	291	unclassified Picornavirales	QKK82976.1 [Ginkgo biloba picorna-like virus]	5.03e-148	0.369	yes
Mr-H-V114	3355	0	420	unclassified Picornavirales	QRI44208.1 [Picornavirales sp.]	1.33e-128	0.312	yes
Mr-H-V115	3212	0	189	unclassified Picornavirales	YP_009337719.1 [Wenzhou picorna-like virus 14]	3.76e-40	0.244	no
Mr-H-V116	2908	0	167	unclassified Picornavirales	YP_009336649.1 [Shahe heteroptera virus 4]	4.86e-247	0.636	yes
Mr-H-V117	2844	0	103	unclassified Picornavirales	YP_009336649.1 [Shahe heteroptera virus 4]	2.34e-247	0.636	no
Mr-H-V118	2799	0	278	unclassified Picornavirales	QRI44210.1 [Picornavirales sp.]	1.13e-71	0.73	no
Mr-H-V119	2778	0	164	unclassified Picornavirales	YP_009336770.1 [Wenzhou picorna-like virus 23]	5.29e-16	0.249	yes
Mr-H-V120	2598	0	145	unclassified Picornavirales	QJI53522.1 [Picornavirales sp.]	0	0.994	yes
Mr-H-V121	2515	0	57	unclassified Picornavirales	APG76731.1 [Beihai razor shell virus 1]	0	0.951	no
Mr-H-V122	2212	0	177	unclassified Picornavirales	YP_009333500.1 [Beihai picorna-like virus 80]	0	0.917	yes
Mr-H-V123	2093	0	92	unclassified Picornavirales	QRI44208.1 [Picornavirales sp.]	4.05e-68	0.296	yes
Mr-H-V124	2054	0	81	unclassified Picornavirales	YP_009333605.1 [Beihai picorna-like virus 41]	8.23e-115	0.403	no
Mr-H-V125	1884	0	104	unclassified Picornavirales	QRI44207.1 [Picornavirales sp.]	6.98e-31	0.297	no
Mr-H-V126	1850	0	89	unclassified Picornavirales	YP_009333520.1 [Beihai razor shell virus 1]	0	0.924	no
Mr-H-V127	1810	0	92	unclassified Picornavirales	YP_009333603.1 [Beihai picorna-like virus 82]	4.67e-165	0.61	no
Mr-H-V128	1749	0	70	unclassified Picornavirales	YP_009333605.1 [Beihai picorna-like virus 41]	2.2e-193	0.637	no
Mr-H-V129	1689	0	72	unclassified Picornavirales	APG76731.1 [Beihai razor shell virus 1]	0	0.938	no
Mr-H-V130	1605	0	56	unclassified Picornavirales	YP_009336689.1 [Shahe isopoda virus 1]	9.01e-60	0.316	yes
Mr-H-V131	1570	0	77	unclassified Picornavirales	YP_009336862.1 [Wenzhou picorna-like virus 40]	1.24e-150	0.475	yes
Mr-H-V132	1548	0	82	unclassified Picornavirales	YP_009336648.1 [Shahe heteroptera virus 4]	3.13e-19	0.369	yes
Mr-H-V133	1501	0	41	unclassified Picornavirales	YP_009336862.1 [Wenzhou picorna-like virus 40]	7.66e-138	0.47	no
Mr-H-V134	1494	0	59	unclassified Picornavirales	YP_009333309.1 [Beihai octopus virus 2]	9.17e-49	0.412	no
Mr-H-V135	1493	0	57	unclassified Picornavirales	YP_009333585.1 [Beihai picorna-like virus 122]	2.22e-19	0.392	no
Mr-H-V136	1391	0	91	unclassified Picornavirales	QJI53549.1 [Picornavirales sp.]	2.14e-182	0.972	yes
Mr-H-V137	1380	0	48	unclassified Picornavirales	QJI53522.1 [Picornavirales sp.]	0	0.985	no
Mr-H-V138	1379	0	37	unclassified Picornavirales	YP_009333309.1 [Beihai octopus virus 2]	7.36e-60	0.333	no
Mr-H-V139	1284	0	53	unclassified Picornavirales	QKK82976.1 [Ginkgo biloba picorna-like virus]	1.51e-107	0.434	yes
Mr-H-V140	1247	0	86	unclassified Picornavirales	YP_009336649.1 [Shahe heteroptera virus 4]	3.51e-93	0.391	yes
Mr-H-V141	1159	0	24	unclassified Picornavirales	YP_009333604.1 [Beihai picorna-like virus 82]	7.12e-58	0.318	no
Mr-H-V142	1139	0	44	unclassified Picornavirales	YP_009336689.1 [Shahe isopoda virus 1]	1.4e-35	0.298	no
Mr-H-V143	1138	0	38	unclassified Picornavirales	YP_009336862.1 [Wenzhou picorna-like virus 40]	2.07e-147	0.634	yes
Mr-H-V144	1134	0	31	unclassified Picornavirales	QJI53584.1 [Picornavirales sp.]	6.27e-51	0.35	no
Mr-H-V145	1119	0	38	unclassified Picornavirales	YP_009336995.1 [Wenzhou picorna-like virus 28]	2.49e-153	0.641	no
Mr-H-V146	1063	0	18	unclassified Picornavirales	YP_009333520.1 [Beihai razor shell virus 1]	2.34e-117	0.684	no
Mr-H-V147	1047	0	53	unclassified Picornavirales	QRI44224.1 [Picornavirales sp.]	5.17e-71	0.909	yes
Mr-H-V148	1025	0	41	unclassified Picornavirales	YP_009333386.1 [Beihai picorna-like virus 75]	9.71e-113	0.559	no
Mr-H-V149	1024	0	24	unclassified Picornavirales	ASG92538.1 [Picornavirales Q_sR_OV_042]	3.69e-08	0.234	no
Mr-H-V150	1023	0	53	unclassified Picornavirales	YP_009336862.1 [Wenzhou picorna-like virus 40]	5.15e-82	0.465	yes
Mr-H-V151	1022	0	39	unclassified Picornavirales	YP_009333444.1 [Beihai picorna-like virus 61]	1.03e-13	0.238	yes
Mr-H-V152	1019	0	26	unclassified Picornavirales	QKK82971.1 [Trichosanthes kirilowii picorna-like virus]	9.37e-59	0.383	yes
Mr-H-V153	1013	0	40	unclassified Picornavirales	YP_009333605.1 [Beihai picorna-like virus 41]	1.95e-35	0.332	no
Mr-H-V154	1001	0	44	unclassified Picornavirales	YP_009333603.1 [Beihai picorna-like virus 82]	3.73e-57	0.384	no
Mr-H-V155	995	0	46	unclassified Picornavirales	YP_009336649.1 [Shahe heteroptera virus 4]	1.46e-117	0.57	no
Mr-H-V156	992	0	28	unclassified Picornavirales	YP_009337373.1 [Wenzhou picorna-like virus 1]	5.35e-217	1	no
Mr-H-V157	987	0	45	unclassified Picornavirales	QKK82976.1 [Ginkgo biloba picorna-like virus]	7.42e-37	0.317	yes
Mr-H-V158	985	0	25	unclassified Picornavirales	ASG92538.1 [Picornavirales Q_sR_OV_042]	1.09e-77	0.515	no
Mr-H-V159	960	0	64	unclassified Picornavirales	QRI44208.1 [Picornavirales sp.]	5.87e-44	0.423	yes
Mr-H-V160	958	0	69	unclassified Picornavirales	QKK82976.1 [Ginkgo biloba picorna-like virus]	1.15e-88	0.491	no
Mr-H-V161	955	0	26	unclassified Picornavirales	YP_009333605.1 [Beihai picorna-like virus 41]	5.32e-35	0.34	no
Mr-H-V162	954	0	30	unclassified Picornavirales	APG76731.1 [Beihai razor shell virus 1]	1.94e-189	0.862	no
Mr-H-V163	954	0	24	unclassified Picornavirales	YP_009336839.1 [Wenzhou picorna-like virus 29]	6.66e-92	0.491	no
Mr-H-V164	937	0	38	unclassified Picornavirales	QRI44208.1 [Picornavirales sp.]	3.6e-29	0.303	yes
Mr-H-V165	930	0	66	unclassified Picornavirales	QKK82975.1 [Ginkgo biloba picorna-like virus]	4.48e-37	0.419	yes
Mr-H-V166	921	0	26	unclassified Picornavirales	YP_009336689.1 [Shahe isopoda virus 1]	3.1e-55	0.44	yes
Mr-H-V167	888	0	41	unclassified Picornavirales	YP_009333520.1 [Beihai razor shell virus 1]	7.42e-198	0.973	no
Mr-H-V168	879	0	14	unclassified Picornavirales	YP_009333520.1 [Beihai razor shell virus 1]	2.81e-195	0.969	no
Mr-H-V169	876	0	34	unclassified Picornavirales	YP_009333386.1 [Beihai picorna-like virus 75]	1.28e-85	0.495	no
Mr-H-V170	868	0	18	unclassified Picornavirales	AWK77896.1 [Perth bee virus 3]	1.48e-07	0.333	no
Mr-H-V171	867	0	57	unclassified Picornavirales	YP_009337367.1 [Hubei picorna-like virus 66]	9.54e-10	0.325	no
Mr-H-V172	859	0	41	unclassified Picornavirales	YP_009333309.1 [Beihai octopus virus 2]	3.52e-15	0.264	no
Mr-H-V173	836	0	21	unclassified Picornavirales	YP_009336863.1 [Wenzhou picorna-like virus 40]	9.28e-76	0.557	no
Mr-H-V174	802	0	22	unclassified Picornavirales	YP_009330067.1 [Beihai picorna-like virus 15]	1.21e-139	0.758	no
Mr-H-V175	776	0	27	unclassified Picornavirales	APG77985.1 [Hubei picorna-like virus 15]	2.09e-164	1	yes
Mr-H-V176	757	0	30	unclassified Picornavirales	YP_009336648.1 [Shahe heteroptera virus 4]	3.47e-132	0.771	yes
Mr-H-V177	750	0	13	unclassified Picornavirales	YP_009333386.1 [Beihai picorna-like virus 75]	4.14e-47	0.494	no
Mr-H-V178	742	0	51	unclassified Picornavirales	QRI44224.1 [Picornavirales sp.]	1.45e-90	0.898	yes
Mr-H-V179	741	0	12	unclassified Picornavirales	YP_009336736.1 [Wenling picorna-like virus 9]	2.62e-24	0.398	no
Mr-H-V180	737	0	26	unclassified Picornavirales	YP_009337196.1 [Hubei picorna-like virus 6]	5.43e-09	0.282	no
Mr-H-V181	734	0	13	unclassified Picornavirales	YP_009336736.1 [Wenling picorna-like virus 9]	9.68e-31	0.497	no
Mr-H-V182	733	0	17	unclassified Picornavirales	YP_009333180.1 [Wenling picorna-like virus 2]	1.28e-26	0.36	no
Mr-H-V183	727	0	24	unclassified Picornavirales	QRI44208.1 [Picornavirales sp.]	1.41e-22	0.298	yes
Mr-H-V184	710	0	14	unclassified Picornavirales	YP_009333386.1 [Beihai picorna-like virus 75]	1.13e-61	0.479	no
Mr-H-V185	705	0	32	unclassified Picornavirales	APG76683.1 [Beihai picorna-like virus 80]	3.33e-98	0.957	yes
Mr-H-V186	701	0	16	unclassified Picornavirales	YP_009336863.1 [Wenzhou picorna-like virus 40]	3.53e-94	0.647	no
Mr-H-V187	697	0	24	unclassified Picornavirales	YP_009345913.1 [Beihai picorna-like virus 57]	1.06e-12	0.279	yes
Mr-H-V188	686	0	46	unclassified Picornavirales	YP_009336839.1 [Wenzhou picorna-like virus 29]	3.04e-145	0.943	no
Mr-H-V189	675	0	19	unclassified Picornavirales	YP_009336839.1 [Wenzhou picorna-like virus 29]	1.13e-147	0.978	no
Mr-H-V190	675	0	15	unclassified Picornavirales	QRI44210.1 [Picornavirales sp.]	1.26e-107	0.862	yes
Mr-H-V191	668	0	21	unclassified Picornavirales	ASM94058.1 [Barns Ness breadcrumb sponge aquatic picorna-like virus 4]	5.81e-118	0.775	no
Mr-H-V192	667	0	28	unclassified Picornavirales	YP_009336689.1 [Shahe isopoda virus 1]	2.93e-67	0.523	yes
Mr-H-V193	660	0	37	unclassified Picornavirales	QJI53522.1 [Picornavirales sp.]	1.13e-133	0.991	yes
Mr-H-V194	639	0	14	unclassified Picornavirales	YP_009336649.1 [Shahe heteroptera virus 4]	4.53e-19	0.764	no
Mr-H-V195	636	0	20	unclassified Picornavirales	QRI44208.1 [Picornavirales sp.]	3.05e-13	0.286	no
Mr-H-V196	631	0	24	unclassified Picornavirales	YP_009336648.1 [Shahe heteroptera virus 4]	6.94e-26	0.559	yes
Mr-H-V197	623	0	24	unclassified Picornavirales	APG78567.1 [Wenzhou picorna-like virus 50]	4.26e-124	0.899	no
Mr-H-V198	621	0	25	unclassified Picornavirales	YP_009333428.1 [Beihai picorna-like virus 8]	1.22e-79	0.665	no
Mr-H-V199	609	0	14	unclassified Picornavirales	YP_009333514.1 [Beihai picorna-like virus 101]	2.09e-20	0.37	no
Mr-H-V200	603	0	27	unclassified Picornavirales	YP_009333604.1 [Beihai picorna-like virus 82]	1.14e-49	0.497	no
Mr-H-V201	603	0	33	unclassified Picornavirales	QRI44207.1 [Picornavirales sp.]	6.23e-15	0.361	no
Mr-H-V202	595	0	17	unclassified Picornavirales	YP_009333428.1 [Beihai picorna-like virus 8]	5.85e-121	0.929	no
Mr-H-V203	594	0	27	unclassified Picornavirales	QRI44210.1 [Picornavirales sp.]	4.48e-80	0.73	no
Mr-H-V204	593	0	34	unclassified Picornavirales	QDH88788.1 [Picornavirales sp.]	1.6e-21	0.381	no
Mr-H-V205	581	0	13	unclassified Picornavirales	YP_009333428.1 [Beihai picorna-like virus 8]	4.97e-84	0.71	no
Mr-H-V206	576	0	14	unclassified Picornavirales	QDH91488.1 [Picornavirales sp.]	2e-18	0.391	no
Mr-H-V207	575	0	13	unclassified Picornavirales	YP_009329821.1 [Bivalve RNA virus G3]	8.94e-59	0.559	no
Mr-H-V208	574	0	16	unclassified Picornavirales	YP_009333428.1 [Beihai picorna-like virus 8]	8.94e-66	0.679	no
Mr-H-V209	571	0	22	unclassified Picornavirales	QRI44224.1 [Picornavirales sp.]	4.06e-131	0.974	yes
Mr-H-V210	560	0	15	unclassified Picornavirales	YP_009336863.1 [Wenzhou picorna-like virus 40]	2.14e-93	0.737	yes
Mr-H-V211	553	0	28	unclassified Picornavirales	QJI53548.1 [Picornavirales sp.]	1.21e-35	1	yes
Mr-H-V212	552	0	17	unclassified Picornavirales	YP_009333309.1 [Beihai octopus virus 2]	1.28e-22	0.359	no
Mr-H-V213	550	0	14	unclassified Picornavirales	YP_009333387.1 [Beihai picorna-like virus 75]	1.37e-68	0.68	no
Mr-H-V214	531	0	20	unclassified Picornavirales	YP_009337257.1 [Hubei picorna-like virus 4]	2.53e-27	0.411	yes
Mr-H-V215	522	0	13	unclassified Picornavirales	YP_009333387.1 [Beihai picorna-like virus 75]	7.07e-40	0.568	no
Mr-H-V216	520	0	20	unclassified Picornavirales	YP_009336736.1 [Wenling picorna-like virus 9]	8.88e-48	0.458	no
Mr-H-V217	518	0	14	unclassified Picornavirales	YP_009336786.1 [Changping earthworm virus 1]	2.91e-40	0.45	no
Mr-H-V218	503	0	18	unclassified Picornavirales	APG77985.1 [Hubei picorna-like virus 15]	5.42e-90	0.976	yes
a. Yes, confirmed successfully by PCR; 0, failed in PCR confirmation.

## Sheet: Table S3
TABLE S3. The number of viral contigs and viral reads and relative proportion of virus families/orders in pool D and H.
Viral Taxonomy	RNA/DNA viruses	No. contigs in pool D	No. contigs in pool H	No. reads in pool D	No. reads in pool H
Totiviridae	dsRNA viruses	5	6	6727	8813
Partitiviridae	dsRNA viruses	2	6	245	20729
Reoviridae	dsRNA viruses	13	8	3438	354
Picobirnaviridae	dsRNA viruses	1	2	4399	81
Solinviviridae	ssRNA(+) viruses	1	1	39516493	3386829
Marnaviridae	ssRNA(+) viruses	6	24	322995	620096
unclassified Picornavirales	ssRNA(+) viruses	41	132	129224	229966
Hepeviridae	ssRNA(+) viruses	1	5	8489	671000
Nodaviridae	ssRNA(+) viruses	3	12	23472	111350
Dicistroviridae	ssRNA(+) viruses	6	7	428377	2801
Tombusviridae	ssRNA(+) viruses	12	19	173621	2976
Flaviviridae	ssRNA(+) viruses	1	0	4074941	0
Narnaviridae	ssRNA(+) viruses	3	6	637	2069
Solemoviridae	ssRNA(+) viruses	1	3	268	3047
Polycipiviridae	ssRNA(+) viruses	0	2	0	5423
New-Yanvirus	ssRNA(+) viruses	0	2	0	1405
Sinhaliviridae	ssRNA(+) viruses	1	2	92	110
Picornaviridae	ssRNA(+) viruses	0	2	0	28
Bunyavirales	ssRNA(-) viruses	0	2	0	170252
Phenuiviridae	ssRNA(-) viruses	0	1	0	516
Nudiviridae	dsDNA viruses	1	11	52	600
Cruciviridae	ssDNA viruses	1	1	218	14
Circoviridae	ssDNA viruses	0	1	0	14
Unclassified	Unclassified	10	14	16349	24579

## Sheet: Table S4
TABLE S4. The information of primers used for nested RT-PCR confirmation.
Virus name	PrimerF nRme	Primers sequence of nested RT-PCR	PCR product length (bp)
Mr-D-V3	Mr-D-V3-1F	TGTAATCCATCCCAAACTGTCTC	549
	Mr-D-V3-1R	GTGCATTGATAGACTCGGTTGAA
	Mr-D-V3-2F	GCTCACAGAGTAGATGTTGTCAT	291
	Mr-D-V3-2R	ACTGATAGATACGGTTATGTGGAAG
Infectious precocity virus strain ZJJS2019	IPV-1F	AGCGACTGACAAGAAGATGG	862
	IPV-1R	AGAGCACGACTGGAATAGGC
	IPV-2F	CACTTACCTGTCATTCTGGTTTCGG	479
	IPV-2R	GTGTGTTTCGTTTTAGTCTTTCTGT
Mr-D-V5	Mr-D-V5-1F	AGCATAGCAATCTACCGAGGAT	708
	Mr-D-V5-1R	AGAGAACGCAGCACCATACA
	Mr-D-V5-2F	GCTGTGTATGTCGTAACCGTAA	541
	Mr-D-V5-2R	TCATTGGTGGTCCTGGCATT
Mr-D-V6	Mr-D-V6-1F	ATATCGGAGAGCAAGATGATGTC	800
	Mr-D-V6-1R	ATTAGATGTAGTAGGCGTGTAACC
	Mr-D-V6-2F	TTGGACTCCTGGTAACTCCTTAG	479
	Mr-D-V6-2R	CAGCAACAACATTATTGGCAGAC
Mr-D-V7	Mr-D-V7-1F	CCATTGAAGGTTCGTGTGATAACA	732
	Mr-D-V7-1R	ACCATATCGGCGGATTAGTTCTT
	Mr-D-V7-2F	CCATTGAAGGTTCGTGTGATAAC	555
	Mr-D-V7-2R	ATTCTTACCAACAGACAGTGAGAG
Mr-D-V9	Mr-D-V9-1F	GAGTGGAGGACCTTCTAAGACATA	623
	Mr-D-V9-1R	CCAGACCAGACCTTGCGTAT
	Mr-D-V9-2F	CTTGGATCACTCTCAATGGACTC	434
	Mr-D-V9-2R	CCAGACCAGACCTTGCGTAT
Mr-D-V10	Mr-D-V10-1F	GCACCAGTTCGTAGACTTGAG	656
	Mr-D-V10-1R	GCATCGCCTATCTTCTCTTCC
	Mr-D-V10-2F	TGTGACCCTTCTTTGCTAACG	474
	Mr-D-V10-2R	CATCGCCTATCTTCTCTTCCAA
Mr-D-V12	Mr-D-V12-1F	CGGACATTGGTTACATCGTTGA	706
	Mr-D-V12-1R	GGTAGGACATAGACGCCATCT
	Mr-D-V12-2F	TAAGCCGTCCAGTCAGAATGT	326
	Mr-D-V12-2R	CGAACCAGTCAGGAGGAATCT
Mr-D-V14	Mr-D-V14-1F	CACGCTGGTTCACTCCTAATAC	672
	Mr-D-V14-1R	ATCAAGTCCTCACGCAATACAA
	Mr-D-V14-2F	CACGCTGGTTCACTCCTAATAC	549
	Mr-D-V14-2R	GCAATCAACTCATCGCTATGGT
Mr-D-V18	Mr-D-V18-1F	TTACTGACCTGACTCCGTTATGT	528
	Mr-D-V18-1R	CAGTGACTGTAGTGGTTCAAGAAT
	Mr-D-V18-2F	CATTGTAGGCATCTAAGTTGTTGTC	367
	Mr-D-V18-2R	CCGAATATACCAGTGACTGTAGTG
Mr-D-V26	Mr-D-V26-1F	TCTCCAATCCAAGCCAACCA	659
	Mr-D-V26-1R	CTCAACCTCCACCTCAGATGT
	Mr-D-V26-2F	TCTCCAATCCAAGCCAACCA	426
	Mr-D-V26-2R	ACCTAGACACATCAACCTCCAT
Mr-D-V30	Mr-D-V30-1F	GTTGGATGCTATTCTGGCTGAT	652
	Mr-D-V30-1R	GTGGATATTGTCGGCTGCTATT
	Mr-D-V30-2F	GTTGGATGCTATTCTGGCTGAT	301
	Mr-D-V30-2R	CGGAATGACTGTGGTTGAGATT
Mr-D-V31	Mr-D-V31-1F	GGAAGAACAGTTGACGGCTTAA	603
	Mr-D-V31-1R	GGCACGGACATTGGAGGTA
	Mr-D-V31-2F	GGAAGAACAGTTGACGGCTTA	462
	Mr-D-V31-2R	AAGAACATCACCAGGTAATTGC
Mr-D-V32	Mr-D-V32-1F	GCACAATCAACACATCCAACAG	763
	Mr-D-V32-1R	CTTCGGCATACTTCGCTTCAA
	Mr-D-V32-2F	AACTTACTCCACCACACCATAGA	382
	Mr-D-V32-2R	TTCACACCAGGCAGACCATT
Mr-D-V36	Mr-D-V36-1F	GTCCAAGGAGCAGCTACAGT	676
	Mr-D-V36-1R	GCAGGTAACTCGCCAGGTAT
	Mr-D-V36-2F	GAGATAACTCGGTTGACCAGAT	545
	Mr-D-V36-2R	CAGGTAACTCGCCAGGTATTC
Macrobrachium rosenbergii virus 14	MRV14-1F	AACGACGCATCAATAAGTGACA	533
	MRV14-1R	CGTGAAGTTGCCAAGGTAGAT
	MRV14-2F	CGTCCTTGTCCACTAATGCGTGTTA	203
	MRV14-2R	CGTGAAGTTGCCAAGGTAGATGCT
Mr-D-V40	Mr-D-V40-1F	ATATCGTCGTGGAGGTCTAAGG	676
	Mr-D-V40-1R	AATCAATGTGCCTGTCGTAGTC
	Mr-D-V40-2F	TATCGTCGTGGAGGTCTAAGG	540
	Mr-D-V40-2R	AGCAAGTGTAGTAGCAGTCCTA
Mr-D-V41	Mr-D-V41-1F	AGTGAAGATTACCATACGGAGGAT	721
	Mr-D-V41-1R	CTAATGTGAGATAAGAGCCAGAAGG
	Mr-D-V41-2F	TCTTGCCATTAGGTGAGGATAAC	574
	Mr-D-V41-2R	AATGTGAGATAAGAGCCAGAAGG
Mr-D-V42	Mr-D-V42-1F	GGAACATTGACGAACGACACA	769
	Mr-D-V42-1R	TTACTGGTGCTGCCGAAGATA
	Mr-D-V42-2F	TCACCGAATCTGGAGCAACTA	302
	Mr-D-V42-2R	CTGGCGAGGTTCTGTAGTATTC
Mr-D-V43	Mr-D-V43-1F	AGATGAGGAAAGAGCAGTGACA	789
	Mr-D-V43-1R	GCAGCCTTAGATGGAAGAATGG
	Mr-D-V43-2F	TCGGTGGAACAAGGTAACTGAT	587
	Mr-D-V43-2R	GCAGCCTTAGATGGAAGAATGG
Mr-D-V44	Mr-D-V44-1F	GCTGGCATTGTATGAGGAACT	618
	Mr-D-V44-1R	GTGGTGTGATGAAAGTGTTGTG
	Mr-D-V44-2F	GCTGGCATTGTATGAGGAACT	400
	Mr-D-V44-2R	ACGAGATAGTGGTGACTCAGAA
Mr-D-V47	Mr-D-V47-1F	ACTATTGCGTGACCGATGATG	719
	Mr-D-V47-1R	CAAGTTCTGATGGAGGTGATGT
	Mr-D-V47-2F	CGGATGCTAAGCGTATGTAAGT	308
	Mr-D-V47-2R	CAAGTTCTGATGGAGGTGATGT
Mr-D-V52	Mr-D-V52-1F	CGTAGATGTGAGTGCCATACC	796
	Mr-D-V52-1R	GACACCAACAGATTCCTCCAAT
	Mr-D-V52-2F	GACAACACGGCTTCACCAA	333
	Mr-D-V52-2R	GACACCAACAGATTCCTCCAAT
Mr-D-V54	Mr-D-V54-1F	AGATTGTTGAGAAGCACGAAGA	720
	Mr-D-V54-1R	TAGTAGCCATAGCCGCACAT
	Mr-D-V54-2F	GTTCTGAGCAGGAAGGATAAGC	569
	Mr-D-V54-2R	ATAGTAGCCATAGCCGCACAT
Mr-DH-V1	Mr-DH-V1-1F	TCGCACTATGACATCTGAGGTT	624
	Mr-DH-V1-1R	GTAGTAGCAGCCGAGGTTACA
	Mr-DH-V1-2F	TGTATGTGCGTAATGCTTCGT	421
	Mr-DH-V1-2R	GCAGCCGAGGTTACAGAATC
Macrobrachium rosenbergii virus 9	MRV9-1F	GATACGATGGAGTTGATTGAGAAG	771
	MRV9-1R	GACCTCGGTGATAGTCTTGTAG
	MRV9-2F	TCAACCTTAGACTAGGACGCATA	449
	MRV9-2R	GTCATCTCCATAAGCCACAAGTT
Macrobrachium rosenbergii virus 8	MRV8-1F	CTACAAATCAACGCTAACCCTTTC	343
	MRV8-1R	GCACCACAGGAACTTCTAACTC
	MRV8-2F	CTCAGGACAGGCAACTACGA	142
	MRV8-2R	GCACCACAGGAACTTCTAACTC
Mr-DH-V5	Mr-DH-V5-1F	CCTGCTTGCCGACATTATATCA	730
	Mr-DH-V5-1R	GTGCGTGCCATAGTTCTTCC
	Mr-DH-V5-2F	TGCCTACATCCACAAGTTAT	382
	Mr-DH-V5-2R	TCCGTCAGTCAGAGTCAT
Macrobrachium rosenbergii virus 15	MRV15-1F	ATGGTCATCATTCTCGTGTT	946
	MRV15-1R	CTATGGTAGGCGTGTTCAA
	MRV15-2F	CGGAATGCGTCATAGGAA	477
	MRV15-2R	TGTTGCGATTGGAATGGA
Mr-DH-V11	Mr-DH-V11-1F	AACACAGAGCCGTCTTGGAA	745
	Mr-DH-V11-1R	CTGGTTCGTCGTTGGTAGGT
	Mr-DH-V11-2F	GCTCAGATTGCTCGTAGTT	195
	Mr-DH-V11-2R	CTGGTTCGTCGTTGGTAG
Mr-DH-V12	Mr-DH-V12-1F	CCAGCACAGCAAGACCTAGT	653
	Mr-DH-V12-1R	AGTCTCTGAACCTCCGCTATAC
	Mr-DH-V12-2F	GCCTCCACTTCCGAATTGC	481
	Mr-DH-V12-2R	AGTCTCTGAACCTCCGCTATAC
Mr-DH-V14	Mr-DH-V14-1F	CACCACCTCGCACCATATAATC	693
	Mr-DH-V14-1R	TGTATCTTGGCAGACACAATCG
	Mr-DH-V14-2F	AACGGACAATCATAGGCACTTG	369
	Mr-DH-V14-2R	CGCTAAGAAGATGGTCGCAAT
Mr-DH-V15	Mr-DH-V15-1F	AGGTCATCGCCGTAGCATT	738
	Mr-DH-V15-1R	CGCTAAGAAGATGGTCGCAAT
	Mr-DH-V15-2F	AACGGACAATCATAGGCACTTG	369
	Mr-DH-V15-2R	CGCTAAGAAGATGGTCGCAAT
Mr-DH-V16	Mr-DH-V16-1F	GTGGAGGATGAGGAGGAGATG	725
	Mr-DH-V16-1R	TAACTGTAGGCGTATGGCAATC
	Mr-DH-V16-2F	GCGGAAGCAGTTGAGAAGG	320
	Mr-DH-V16-2R	CTGTAGGCGTATGGCAATCC
Macrobrachium rosenbergii virus 1	MRV1-1F	TGTTGTGACGGATGGAGTAGT	1484
	MRV1-1R	CTGCTTGGACCTGAGTTGATG
	MRV1-2F	GATGTCTGCTGTCGCTTCTAC	928
	MRV1-2R	CATTCCTCCGTCCTCGTTGA
Mr-DH-V18	Mr-DH-V18-1F	TCCAAGCACCAAGCCTCAA	729
	Mr-DH-V18-1R	CGACGCCAACACAGCATT
	Mr-DH-V18-2F	ACGAGGCTTGATCCTTGACA	447
	Mr-DH-V18-2R	TTGGTTGATGGTGACGATACG
Mr-DH-V20	Mr-DH-V20-1F	CCAGTGCCTCGTGTTATATCG	770
	Mr-DH-V20-1R	ACAGCATCCAGCCAACCTT
	Mr-DH-V20-2F	CCAGTGCCTCGTGTTATATCG	415
	Mr-DH-V20-2R	TGTTCATATCACCGCTCATCCT
Mr-DH-V21	Mr-DH-V21-1F	CGTAGCCTCTTCCACCGATAT	613
	Mr-DH-V21-1R	CAACAGACCATAACCGTGACAT
	Mr-DH-V21-2F	ATACCAGCCGCAACAGGAG	412
	Mr-DH-V21-2R	CAACAGACCATAACCGTGACAT
Mr-DH-V22	Mr-DH-V22-1F	GACGGAACATTACGAGCAGATA	790
	Mr-DH-V22-1R	TACAACGCAGGTCACAACAAT
	Mr-DH-V22-2F	GCTGGCAACCTACTTGATGA	579
	Mr-DH-V22-2R	TGCGTCTCGTCACAACATT
Mr-DH-V25	Mr-DH-V25-1F	CACCTTACAATGCCTATTCACAAG	655
	Mr-DH-V25-1R	GAAGCCGTCGTTAATCCACAT
	Mr-DH-V25-2F	CACCTTACAATGCCTATTCACAAG	532
	Mr-DH-V25-2R	CGCCAGATGCCGTTACTACA
Mr-DH-V28	Mr-DH-V28-1F	GCTCGTGGTGAAGGTCTATTG	738
	Mr-DH-V28-1R	CTCTGTTCGCCAGCATCTTG
	Mr-DH-V28-2F	GCCTGTTCATAAGCCAATCCA	456
	Mr-DH-V28-2R	CTCTGTTCGCCAGCATCTTG
Mr-DH-V30	Mr-DH-V30-1F	CAGACGACACATTGCTTGCTA	827
	Mr-DH-V30-1R	TGAGGAGGATGGAAGGAGGAT
	Mr-DH-V30-2F	AACGGCACAATACTGACTAT	424
	Mr-DH-V30-2R	CCATCACGGATAACCACAT
Macrobrachium rosenbergii virus 13	MRV13-1F	GGTGTCAACTGTCAAGGA	701
	MRV13-1R	ACTCTTCCATAGTCTGTGAT
	MRV13-2F	CGGCGATATTGGAAGTGA	300
	MRV13-2R	AGGTATTGAAGCAGGTCTG
Macrobrachium rosenbergii virus 12	MRV12-1F	GCGAGCGGATAAGTTCTTAATAGA	717
	MRV12-1R	CCTTGGATATGAAGTCACCTCAG
	MRV12-2F	TCAATTACAGCACGAGTC	340
	MRV12-2R	GATGGAACACCACCTTAC
Mr-DH-V38	Mr-DH-V38-1F	AACAAGGCTGCTGAACAAGAG	635
	Mr-DH-V38-1R	ATGCTGGTGGTGAGATGGAAT
	Mr-DH-V38-2F	CGAGGTTGAACAATGCTGGAT	522
	Mr-DH-V38-2R	ATGCTGGTGGTGAGATGGAAT
Mr-DH-V40	Mr-DH-V40-1F	GATTGGTAGCCGCCTCAGT	650
	Mr-DH-V40-1R	CACGCCTCCTGTAGAATTGAC
	Mr-DH-V40-2F	TAGCCGCCTCAGTATTGTTG	502
	Mr-DH-V40-2R	ACCGATTCATCCTTGTGTATCA
Mr-DH-V42	Mr-DH-V42-1F	AAGCCTCGTTCCTACAAGTCAA	790
	Mr-DH-V42-1R	CACTGTGTCGGAGTCTCTGTT
	Mr-DH-V42-2F	CGGTCCTGAGTAGTAAGGCTAA	507
	Mr-DH-V42-2R	CACTGTGTCGGAGTCTCTGTT
Mr-DH-V50	Mr-DH-V50-1F	GCTGCTGCGAATACTAATGC	711
	Mr-DH-V50-1R	GTGCGTTGGTGTCAATATGC
	Mr-DH-V50-2F	GCACAATGAGCACTCCGTAG	386
	Mr-DH-V50-2R	CCAACATATTCCAGCGAGGTC
Mr-H-V1	Mr-H-V1-1F	ACAAGGTAGACCAGGACAACTT	660
	Mr-H-V1-1R	TGGATTCAGACGAGGCTGTTAT
	Mr-H-V1-2F	TGAGTACAAGTGGAGTGAAGTG	427
	Mr-H-V1-2R	TCAGACGAGGCTGTTATAGTCA
Mr-H-V2	Mr-H-V2-1F	TGGAGCAGTTGGATACCTTATG	600
	Mr-H-V2-1R	TGCCTGGTCACTCTTCTATACA
	Mr-H-V2-2F	TGATTGATGGAACAGACGAGAG	436
	Mr-H-V2-2R	TGCCTGGTCACTCTTCTATACA
Mr-H-V8	Mr-H-V8-1F	CATAGAACAAGCAGCAGGTGAT	722
	Mr-H-V8-1R	GCCAAGACTCATCGCCTACT
	Mr-H-V8-2F	GGTTGTCTTGGCGTGGATT	527
	Mr-H-V8-2R	GCTCGTAGGAGTGCTTGTG
Mr-H-V10	Mr-H-V10-1F	CGCAGGTGATGAGCAGTTC	873
	Mr-H-V10-1R	GGAGGTCTTGGAAGTGATGGA
	Mr-H-V10-2F	CGCAGGTGATGAGCAGTTC	486
	Mr-H-V10-2R	GTGATAAGGATGTCGGTGAAGG
Mr-H-V14	Mr-H-V14-1F	CAGGCATAACAGGTGACAAGG	634
	Mr-H-V14-1R	GATGAGGAATATCCAGGCATAACT
	Mr-H-V14-2F	GTCAAGTCTTCCTCTGTGTATCC	441
	Mr-H-V14-2R	CATAACTGCTCCTTTGGGTGTT
Mr-H-V25	Mr-H-V25-1F	ACATCCATACGCTCCAAATCC	306
	Mr-H-V25-1R	ACATCCATACGCTCCAAATCC
	Mr-H-V25-2F	TCTAACACCACCAGGACCAG	203
	Mr-H-V25-2R	ACAATAAGAAGGTTGCCGTCAT
Mr-H-V32	Mr-H-V32-1F	GACTCGCTCAGGACATTACCA	700
	Mr-H-V32-1R	CCAGACGCCAATTCACTAACC
	Mr-H-V32-2F	GACTCGCTCAGGACATTACCA	566
	Mr-H-V32-2R	CTGTGAAGCCGCCATACCA
Mr-H-V33	Mr-H-V33-1F	GGTAGGCGACTTGGTGGTT	796
	Mr-H-V33-1R	TCTCACTTCCGACTGCTCAG
	Mr-H-V33-2F	GGTAGGCGACTTGGTGGTT	392
	Mr-H-V33-2R	CAGAGGTGTCCTGAGGTGAA
Mr-H-V35	Mr-H-V35-1F	CTCGCTGCCTTTGGTATGC	559
	Mr-H-V35-1R	CTGCTGCTCCTCCGTTAGAT
	Mr-H-V35-2F	CAATGGTAGTCATGCGATCAGAT	410
	Mr-H-V35-2R	CTGCTGCTCCTCCGTTAGAT
Mr-H-V36	Mr-H-V36-1F	CTCATCATCGTTGGTACTACTTGT	503
	Mr-H-V36-1R	CACTATGATATCTGGAAGCAGGTAA
	Mr-H-V36-2F	GATTGTAGTTTCTCCGTTAGTTCCT	217
	Mr-H-V36-2R	TAACACTGACAGATGCCACCATA
Mr-H-V38	Mr-H-V38-1F	GAACTTGCCGCTCACCTTG	625
	Mr-H-V38-1R	CTTGATGCTCCGACACCTTG
	Mr-H-V38-2F	GAACTTGCCGCTCACCTTG	384
	Mr-H-V38-2R	GACGAACCTGTTGCCATTAAGA
Mr-H-V39	Mr-H-V39-1F	GCATCTCCATCGTGTCAAGTT	287
	Mr-H-V39-1R	TCCCTCCAAAGCGGTCAAA
	Mr-H-V39-2F	GTTCTGGCAGCAAGTGACTC	221
	Mr-H-V39-2R	GCGATTGAGGCAGTTGACAG
Mr-H-V40	Mr-H-V40-1F	GAACCACAGCCATCCTAACG	648
	Mr-H-V40-1R	GCCATACTATGCCACATCTCAA
	Mr-H-V40-2F	TCCTAACGCAGCCAGAGTG	552
	Mr-H-V40-2R	CGTCGTCTTAGCCTCCTACC
Mr-H-V45	Mr-H-V45-1F	TGGCATCACAGTCTCGTATAAGG	412
	Mr-H-V45-1R	ACCGTGGAGAGCCGCATAT
	Mr-H-V45-2F	GCATCACAGTCTCGTATAAGGTAT	242
	Mr-H-V45-2R	TTCCCAAATCCCATCGTTCAC
Mr-H-V46	Mr-H-V46-1F	GGTGACAGAACGAATAGTGATTAC	326
	Mr-H-V46-1R	GAGATATTCAAGGCACAAGGATG
	Mr-H-V46-2F	CCACCAGATACGACGGAGT	262
	Mr-H-V46-2R	GAGATATTCAAGGCACAAGGATG
Mr-H-V60	Mr-H-V60-1F	GGAATACCACCTCGCACCAT	695
	Mr-H-V60-1R	TACCTCGGCAGACACAACC
	Mr-H-V60-2F	AACGGACAGTCATAGGCTGAT	434
	Mr-H-V60-2R	TACCTCGGCAGACACAACC
Mr-H-V80	Mr-H-V80-1F	CACGCATCATATTCCGCACTT	698
	Mr-H-V80-1R	TCATCAGCCATCGCAACCA
	Mr-H-V80-2F	CACGCATCATATTCCGCACTT	484
	Mr-H-V80-2R	CACACGAGGCTTACCAACTTC
Mr-H-V82	Mr-H-V82-1F	CACATTCCAGCCGTTAAGAGAC	770
	Mr-H-V82-1R	TCGCCTATGAACTGCCTAGC
	Mr-H-V82-2F	CACATTCCAGCCGTTAAGAGAC	432
	Mr-H-V82-2R	ATCCACAGCCAAGTACACCAT
Mr-H-V85	Mr-H-V85-1F	GAGGCGACTGGCTTAATACC	431
	Mr-H-V85-1R	GTTCTTGACGACTGTGATGATG
	Mr-H-V85-2F	GAGGCGACTGGCTTAATACC	429
	Mr-H-V852R	TCTTGACGACTGTGATGATGAA
Mr-H-V87	Mr-H-V87-1F	GACTCGTGCTGCTCGTATGG	729
	Mr-H-V87-1R	TTGACCTTCTCCGCCTTGAC
	Mr-H-V87-2F	GTATGGCGGCATATGAGTTCAAG	345
	Mr-H-V87-2R	CTAATACCCTACCACCCACATCC
Mr-H-V89	Mr-H-V89-1F	TTCTACTCAGGTCAGGGTGTTC	490
	Mr-H-V89-1R	TGGCTTTGGGCTCAATCTCA
	Mr-H-V89-2F	TCTACTCAGGTCAGGGTGTTC	335
	Mr-H-V89-2R	GAGGCAATCGTTACTATCTCCAA
Mr-H-V93	Mr-H-V93-1F	GCACTTCAACAACCGCACTT	670
	Mr-H-V93-1R	CCACGCACCGTACAGGATTA
	Mr-H-V93-2F	GCACTTCAACAACCGCACTT	443
	Mr-H-V93-2R	ACACCTACAGACCACAGATATTCA
Mr-H-V95	Mr-H-V95-1F	TATTGGCTCTGCTGGAACAAC	751
	Mr-H-V95-1R	CTTGGTGCTCTTGATGCTGAT
	Mr-H-V95-2F	TCGCCTTGCTGAGGTCATTA	330
	Mr-H-V95-2R	CTTGGTGCTCTTGATGCTGAT
Mr-H-V99	Mr-H-V99-1F	GAGAGGTGCCATCTTATCTGTAG	707
	Mr-H-V100-1R	GAACTAATCCTGTCTATCGTCCAA
	Mr-H-V101-2F	AGAGGTGCCATCTTATCTGTAGG	372
	Mr-H-V102-2R	GCTCAACACTGCTCTTAATCTCA
Mr-H-V102	Mr-H-V102-1F	ACTATGGCGTCGCAATGGAT	306
	Mr-H-V102-1R	CTACATCGTCTCCGTCAACCA
	Mr-H-V102-2F	TGCCCTTTATCTGTGTTCTTGG	235
	Mr-H-V102-2R	TACATCGTCTCCGTCAACCAT
Mr-H-V105	Mr-H-V105-1F	CGAATCAATACGAACACATCTATGG	435
	Mr-H-V105-1R	CTTACCATAATCACCAGCCACAA
	Mr-H-V105-2F	CACTTGAAAGATGAACCTGTTACC	250
	Mr-H-V105-2R	TACCATAATCACCAGCCACAATC
Mr-H-V107	Mr-H-V107-1F	GCGTAGAAGTCCTCACAATGC	649
	Mr-H-V107-1R	ACACTACTGCTAATGCCAACAC
	Mr-H-V107-2F	GCGTAGAAGTCCTCACAATGC	436
	Mr-H-V107-2R	TTAGTTGGGTAGTGCCGTCAA
Mr-H-V109	Mr-H-V109-1F	TTCATTCCTCCAACCAACCATT	603
	Mr-H-V109-1R	AATACACGCCAGCAGATAAGTC
	Mr-H-V109-2F	TTCATTCCTCCAACCAACCATT	598
	Mr-H-V109-2R	ACGCCAGCAGATAAGTCAGA
Mr-H-V110	Mr-H-V110-1F	CGAACTGACGAACGGTATTGG	693
	Mr-H-V110-1R	CCACCTCTCCATTGCCTGAA
	Mr-H-V110-2F	CCGCCTCCGCTATATCAACT	475
	Mr-H-V110-2R	CCACCTCTCCATTGCCTGAA
Mr-H-V111	Mr-H-V111-1F	TCAACGACGCTGCTACTCA	683
	Mr-H-V111-1R	GCTCTTGCCATTGTCACTCTT
	Mr-H-V111-2F	CGTCGGAGGATTGAGATTGAAT	405
	Mr-H-V111-2R	TAGTGAAGAACCAGGAGTGTCT
Mr-H-V113	Mr-H-V113-1F	TGTTATATGGTTGGTGCGGATG	625
	Mr-H-V113-1R	GTAGCCTTACTCGGTGGACTAT
	Mr-H-V113-2F	CGTGTGCTTGGAAGAACTGT	455
	Mr-H-V113-2R	GTAGCCTTACTCGGTGGACTAT
Mr-H-V114	Mr-H-V114-1F	TATGAGGATGGCACGGAAGAT	678
	Mr-H-V114-1R	ATAACGACGAGTAGCGACATTC
	Mr-H-V114-2F	AGACGAGGATACCAACGAAGAG	468
	Mr-H-V114-2R	CGAGTAGCGACATTCACGATAC
Mr-H-V116	Mr-H-V116-1F	TCCAGTATTGCGAAGGTATGTC	758
	Mr-H-V116-1R	CGGTGTCTCAATCTCCTGTATC
	Mr-H-V116-2F	GTCGGAGTATTGTCATTGGAGA	547
	Mr-H-V116-2R	ACGGCTAGAGTATTGGTGTTAC
Mr-H-V119	Mr-H-V119-1F	AAACAGCGACTCTCCAAAGC	612
	Mr-H-V119-1R	CCGTAGTGTGGTGGTTAGCA
	Mr-H-V119-2F	AATTCCACTGTCGCTTCATGTT	460
	Mr-H-V119-2R	CCGTAGTGTGGTGGTTAGCA
Mr-H-V120	Mr-H-V120-1F	CCTCCACCACCGCTTGATAT	606
	Mr-H-V120-1R	CTCCATTCGTCGCACATAACA
	Mr-H-V120-2F	CCTCCACCACCGCTTGATA	570
	Mr-H-V120-2R	CCATATCGCATTCGCAGGAG
Mr-H-V122	Mr-H-V122-1F	CCGACGATGATAGAGCGAGAT	601
	Mr-H-V122-1R	CGACGAGCCTGGAAGAAGA
	Mr-H-V122-2F	TTGCTTCACCGCCGTCAT	432
	Mr-H-V122-2R	ACAAGTCACCACCGTCACAA
Mr-H-V123	Mr-H-V123-1F	GTAACCAGATCCATCAACGACTC	626
	Mr-H-V123-1R	GCCACTAACACTTATATCCAACCA
	Mr-H-V123-2F	GCAACCACAGTTACTTGACAATC	302
	Mr-H-V123-2R	GCCACTAACACTTATATCCAACCA
Mr-H-V130	Mr-H-V130-1F	GTCGCTAGAGATCGGATAAGGT	684
	Mr-H-V130-1R	CTGGAACGGTCAACACATCAC
	Mr-H-V130-2F	CTGGTCGCTAGAGATCGGATAA	316
	Mr-H-V130-2R	GGAACACATTCACCTGCTACG
Mr-H-V131	Mr-H-V131-1F	TAGGTCTGGATTGACGACTTATTG	717
	Mr-H-V131-1R	GTGACATCTACAACAGTGCTCTT
	Mr-H-V131-2F	ATGTGTCTCCAGTCAAATACCC	415
	Mr-H-V131-2R	GCCTCGCAATCAAGAATGTG
Mr-H-V132	Mr-H-V132-1F	GACGACCGCACGAAGACTAT	554
	Mr-H-V132-1R	AGTGAGTGAGTAGAAGTGTCCAT
	Mr-H-V132-2F	ACGACCGCACGAAGACTAT	439
	Mr-H-V132-2R	TGATGAATCACCAGACGCATAA
Mr-H-V136	Mr-H-V136-1F	TGGCTCATATCAGATTCAACCTTC	749
	Mr-H-V136-1R	AAGAGTTCACGATGACGACCTA
	Mr-H-V136-2F	TGGCTCATATCAGATTCAACCT	556
	Mr-H-V136-2R	TTCACCTGTAATGGAACGATGT
Mr-H-V139	Mr-H-V139-1F	TTATCGTGTATCGCTGTTGGAT	635
	Mr-H-V139-1R	TTCTCACCGTCAATCTCGTAAC
	Mr-H-V139-2F	ATCGTGTATCGCTGTTGGATTG	464
	Mr-H-V139-2R	GCACCGTAAGCACATTATCGT
Mr-H-V140	Mr-H-V140-1F	GAATGAACCTCAGAAGCAAGATAAC	745
	Mr-H-V140-1R	ACCAGGAGCAATTACATGATAGC
	Mr-H-V140-2F	CGCAACCAACCGAAGATGT	400
	Mr-H-V140-2R	AACGAAGTGTCAGGAACCATG
Mr-H-V143	Mr-H-V143-1F	ACGATGACTATGAGAACCAAGATG	720
	Mr-H-V143-1R	ATTCCTTAACAGCGTCAGCAAT
	Mr-H-V143-2F	ACGATGACTATGAGAACCAAGATG	522
	Mr-H-V143-2R	CGTCAACCTTCACAGCAGTT
Mr-H-V147	Mr-H-V147-1F	CGCATATCTAGGACACGCATT	672
	Mr-H-V147-1R	ACCGCTTCATCTAACTCTAACG
	Mr-H-V147-2F	CGCATATCTAGGACACGCATT	359
	Mr-H-V147-2R	TTCCAACCGTAAGCCATAACC
Mr-H-V150	Mr-H-V150-1F	TGGAGTCACGAACCTAATACTG	659
	Mr-H-V150-1F	CCACCTGTAACACCATTAGAAG
	Mr-H-V150-1F	GCGACATACCTGAATCACCAT	484
	Mr-H-V150-1F	TCCACCTGTAACACCATTAGAA
Mr-H-V151	Mr-H-V151-1F	GATGGACAGGAACGGTGAATT	666
	Mr-H-V151-1R	TCTGCCAACCACTCGCTAA
	Mr-H-V151-2F	GCGATATGCCACCAACTGATAA	468
	Mr-H-V151-2R	GATATGTGAATTGCCTGAATCTCCT
Mr-H-V152	Mr-H-V152-1F	ATCGTCAGGTAGCACTTCGTATA	658
	Mr-H-V152-1R	GTCTAAACCAGTGTATGTAGGGAAA
	Mr-H-V152-2F	TACACCTAACTCGTTCTCAGCAA	574
	Mr-H-V152-2R	GTTCGCATATCCAATGACTCCTAT
Mr-H-V157	Mr-H-V157-1F	GCTCAGTATCCTCACAGAAGAG	730
	Mr-H-V157-1R	GTCTACCACCGTCAACAACAA
	Mr-H-V157-2F	GGCTTGATCCTAATGCTTATGC	495
	Mr-H-V157-2R	GTCTACCACCGTCAACAACAA
Mr-H-V159	Mr-H-V159-1F	CGTTATTCAAGCGTTATGGTGTC	650
	Mr-H-V159-1R	ATAGTTGGCATCTCCGAATCAC
	Mr-H-V159-2F	CGGCGGTAAGTTGGTATTGC	302
	Mr-H-V159-2R	ACATCGTTGATAAGGCTGAAGTC
Mr-H-V164	Mr-H-V164-1F	GACAGTATGGCACTACATCTCC	463
	Mr-H-V164-1R	TCGTAATCAGCATCAGCATCC
	Mr-H-V164-2F	GGCAGCAATGGTATGGAGTG	263
	Mr-H-V164-2R	TCGTAATCAGCATCAGCATCC
Mr-H-V165	Mr-H-V165-1F	TCTAGCGACTTAGAGTCTTACATCT	689
	Mr-H-V165-1R	CGATTAATTGGGCCTCCAGTAG
	Mr-H-V165-2F	TCTAGCGACTTAGAGTCTTACATC	558
	Mr-H-V165-2R	TTCAACTACTGGTCAGGTTCAA
Mr-H-V166	Mr-H-V166-1F	ACATTGCTCACGAATCTCATACC	604
	Mr-H-V166-1R	GTCGCTTGAGTCGGTAGTAGTTA
	Mr-H-V166-2F	CCAGAAGATAGGATTCATTGACGAA	374
	Mr-H-V166-2R	GTCGCTTGAGTCGGTAGTAGTTA
Mr-H-V175	Mr-H-V175-1F	GACAATAGGTTCCACACGAAGT	583
	Mr-H-V175-1R	TGCCTCCGACATCATAACTCA
	Mr-H-V175-2F	TTATCAGACGCACTCCACGA	445
	Mr-H-V175-2R	GCCTCCGACATCATAACTCAG
Mr-H-V176	Mr-H-V176-1F	GCCTCTTAACATAGGTCAACTTCT	480
	Mr-H-V176-1R	AAGGAGATGCTGATTTCGGAAA
	Mr-H-V176-2F	GCCTCTTAACATAGGTCAACTTCT	307
	Mr-H-V176-2R	ACGCACGGATTGCCTTCT
Mr-H-V178	Mr-H-V178-1F	CCATTCACTGCCTCATCCAA	600
	Mr-H-V178-1R	TAATGCTGTGAGAGGGTGTAAT
	Mr-H-V178-2F	TCATCCAACTCCAACGGTCTA	587
	Mr-H-V178-2R	AATGCTGTGAGAGGGTGTAATG
Mr-H-V183	Mr-H-V183-1F	CATCGTGGTAGGTTGAGAGTTAC	641
	Mr-H-V183-1R	TTAGTCGTAGGTTGAAAGGTGAAG
	Mr-H-V183-2F	AAGTATCGCTCAAGCCTACAGAT	302
	Mr-H-V183-2R	TTCCACCACCACAGTAATAGTTG
Mr-H-V185	Mr-H-V185-1F	GCTGCTGCTCAGGTAAGTTG	599
	Mr-H-V185-1R	TGATTGCTTATGGTGACGACAA
	Mr-H-V185-2F	ACGACCATCATTCCCAACAAAT	422
	Mr-H-V185-2R	ACAGCAGGCATTAACCACTTC
Mr-H-V187	Mr-H-V187-1F	CTATCGTTCGTAGAGGTGTCTCC	422
	Mr-H-V187-1R	GATGATGCTATTGCCGTTCCAAA
	Mr-H-V187-2F	AGATTTGGTGTCCTTTATGCCTTC	371
	Mr-H-V187-2R	TCTGGATGATGCTATTGCCGTTC
Mr-H-V190	Mr-H-V190-1F	CTACAACTAACCTCCTCCACTAAG	464
	Mr-H-V190-1R	ACCTTATGAGAGTAGGCTGACTT
	Mr-H-V190-2F	TACAACTAACCTCCTCCACTAAGC	316
	Mr-H-V190-2R	AGACGGTGACATTCGCATGATAT
Mr-H-V192	Mr-H-V192-1F	TATGTGGTCGAAGAAGTGTTGG	403
	Mr-H-V192-1R	TGGTATGGAAGCAGCCTATCA
	Mr-H-V192-2F	GACACCAACGCACCAAGAC	261
	Mr-H-V192-2R	GGTATGGAAGCAGCCTATCAG
Mr-H-V193	Mr-H-V193-1F	GGCGTCTTCCGTGATAGAGT	535
	Mr-H-V193-1R	AGATAGAACCAAAGCGTCCAAA
	Mr-H-V193-2F	CCGTGATAGAGTGGAATAGTGTATA	313
	Mr-H-V193-2R	GCGTCTATGTGCTTGCTGTT
Mr-H-V196	Mr-H-V196-1F	GTTGGGTGTGCCGAATATTTATC	451
	Mr-H-V196-1R	GATTACATGGAAGTGCCGTTAGT
	Mr-H-V196-2F	TCATCATCAATTAGTTCCAGGCTAG	247
	Mr-H-V196-2R	CTACTGCTTGGACACGATTACAT
Mr-H-V209	Mr-H-V209-1F	TCCAAGATAAGAGTAGGTTCCGAAT	506
	Mr-H-V209-1R	CTCTTGTCTTGTATGTCCGAATGTA
	Mr-H-V209-2F	CTGTAGTTCGTGGTCTTGCTAAT	369
	Mr-H-V209-2R	TTGGTCTCTTGTCTTGTATGTCC
Mr-H-V210	Mr-H-V210-1F	AACTTGATGTTCCTGACCTCCTT	389
	Mr-H-V210-1R	CCGTTGATGAAATGGCTCTTAGT
	Mr-H-V210-2F	AGGTTGGATAAGATGTGGTGACT	272
	Mr-H-V210-2R	CGGCTCATTCAAGGTTACTGTTA
Mr-H-V211	Mr-H-V211-1F	GTATTCATTGATTGTGGACATAGCC	419
	Mr-H-V211-1R	CGCCTAACGAAGCAGTAGC
	Mr-H-V211-2F	GTATTCATTGATTGTGGACATAGCC	382
	Mr-H-V211-2R	CTCCTCAGCAGCAGATAAAGTG
Mr-H-V214	Mr-H-V214-1F	TGCTATTGCTTCTGACAGGAGAC	430
	Mr-H-V214-1R	TCTGAAGATGTGGAGGATGATACG
	Mr-H-V214-2F	ATGAAGTCTACAGCGAACGAAAG	330
	Mr-H-V214-2R	CAATCTGAAGATGTGGAGGATGATA
Mr-H-V218	Mr-H-V218-1F	CTCCATAAGAACGAGGTAACAGTAA	461
	Mr-H-V218-1R	CAACTCTTCCTTCCTTGACTCTC
	Mr-H-V218-2F	GCAGATAGAATGGCAGAATTGTTG	433
	Mr-H-V218-2R	ACTCTTCCTTCCTTGACTCTCTC

## Sheet: Table S5
TABLE S5. Predicted cleavage sites in the polyprotein of IPV strain ZJJS2019.
Cleavage site	Protease	Amino acid sequence
VirC/CTHD	VSP	LCKK/TLPI
CTHD/pr	SP	PTKA/IDIR
Pr/M	Furin	RVKR/ETSD
M/E	SP	GTYA/CDWI
E/NS1	SP	AVFG/ATSA
NS1/NS2A	?	TVLA/HGTG
NS2A/NS2B	VSP	FRTR/ELTY
NS2B/NS3	VSP	SQSL/SGFV
NS3/NS4A	VSP	HGGR/QYDL
NS4A/2K	VSP	TSLK/EVSA
2K/NS4B	SP	RMSA/ETRM
NS4B/NS5	VSP	SEQR/WFTA
Possible cleavage site were identified based on alignment with flavivirus polyprotein. The one-letter amino acid code is used. Abbreviation: VSP, viral serine protease; SP, signal peptidase; ?, unknown protease; VirC, mature virion C protein; CTHD, C-terminal hydrophobic domain.
